# Supplementary material for: Precipitation Dominates the Allocation Strategy of Above- and Belowground Biomass in Plants on Macro Scales
Source: Plants (Basel). 2023 Aug 1;12(15):2843. doi: 10.3390/plants12152843 (PMC10421374; doi:10.3390/plants12152843)
Supplement: Supplementary file 1 [file plants-12-02843-s001.zip]

Archive with 2 entries (2 files):
- Figure S1-S6.pdf
- Table S1.pdf
